# Supplementary material for: Improved Split TEV GPCR β-arrestin-2 Recruitment Assays via Systematic Analysis of Signal Peptide and β-arrestin Binding Motif Variants
Source: Biosensors (Basel). 2022 Dec 29;13(1):48. doi: 10.3390/bios13010048 (PMC9855867; doi:10.3390/bios13010048)
Supplement: Supplementary file 1 [file biosensors-13-00048-s001.zip]

Archive with 1 entries (1 files):
- biosensors-2064368-supplementary.pdf
